# Supplementary material for: Overall Observed Survival of Female Breast, Cervical, Colorectal, and Prostate Cancers in Antigua and Barbuda, 2017–2021: Retrospective Data from Four Study Sites
Source: Int J Environ Res Public Health. 2025 Feb 7;22(2):235. doi: 10.3390/ijerph22020235 (PMC11855306; doi:10.3390/ijerph22020235)
Supplement: Supplementary file 1 [file ijerph-22-00235-s001.zip]

Archive with 2 entries (2 files):
- Supplementary file 1.tif
- Supplementary file 2.tif
